# Supplementary material for: White blood cell count profiles in anti-aquaporin-4 antibody seropositive neuromyelitis optica spectrum disorder and anti-myelin oligodendrocyte glycoprotein antibody-associated disease
Source: Sci Rep. 2023 Apr 20;13:6481. doi: 10.1038/s41598-023-33827-3 (PMC10119079; doi:10.1038/s41598-023-33827-3)
Supplement: Supplementary file 1 — Supplementary Information. [file 41598_2023_33827_MOESM1_ESM.csv]

Supplementary table 1. Total and differential white blood cell counts in the evaluated five groups
AQP4NMOSD, anti-aquaporin-4 antibody-positive neuromyelitis optica spectrum disorder; MOGAD, myelin oligodendrocyte glycoprotein antibody-associated disease; MS, multiple sclerosis; WBC, white blood cell
Number	Neut#	Eosi#	Baso#	Lymp#	Mono#	Hb	WBC	Plt	Group
1	1602.3	818.3	78.4	2200.1	200.9	12.2	4900	25.9	MOGAD-matched control
2	2347.38	130.41	28.98	2062.41	260.82	13.8	4830	36.2	MOGAD-matched control
3	4614.8	464.8	49.8	2647.7	522.9	12.5	8300	28.2	MOGAD-matched control
4	2252.8	140.8	30.8	1733.6	242	11.6	4400	21.8	MOGAD-matched control
5	3057.6	78	20.8	1783.6	260	13.6	5200	30	MOGAD-matched control
6	3636.98	77.52	58.14	2248.08	439.28	14.2	6460	28.1	MOGAD-matched control
7	5459.3	300.3	23.1	1547.7	369.6	16.4	7700	27.9	MOGAD-matched control
8	2708.9	420.8	31.56	1877.82	220.92	15.8	5260	28	MOGAD-matched control
9	3126.6	118.8	0	1873.8	280.8	16.6	5400	16	MOGAD-matched control
10	1735.3	111	11.1	1694.6	148	15.4	3700	17.3	MOGAD-matched control
11	4676.87	139.4	20.91	1749.47	383.35	13.5	6970	27.2	MOGAD-matched control
12	2547	130.5	18	1552.5	252	13.6	4500	26.2	MOGAD-matched control
13	1911.4	60.8	30.4	1637.8	159.6	13.9	3800	23	MOGAD-matched control
14	4590.06	47.39	20.31	1692.5	419.74	12.8	6770	21	MOGAD-matched control
15	4432.6	266.4	37	2382.8	281.2	13.4	7400	35.9	MOGAD-matched control
16	4716	259.2	28.8	1886.4	309.6	15.6	7200	33.1	MOGAD-matched control
17	3241.2	131.4	43.8	3547.8	335.8	14.3	7300	24.5	MOGAD-matched control
18	3133	299	32.5	2574	461.5	16.5	6500	30	MOGAD-matched control
19	2778.3	338.1	39.2	1416.1	328.3	14.3	4900	23.6	MOGAD-matched control
20	2625.6	120	38.4	1785.6	230.4	15.5	4800	22.5	MOGAD-matched control
21	3860.22	438.34	113.12	2219.98	438.34	14.6	7070	26.6	MOGAD-matched control
22	2250.8	51	20.4	918	159.8	11.9	3400	19.5	MOGAD-matched control
23	1916.8	249.6	51.2	860.8	121.6	12.1	3200	27.6	MOGAD-matched control
24	2012.4	11.7	11.7	1755	109.2	13.5	3900	25.6	MOGAD-matched control
25	2390.7	62.4	39	1123.2	284.7	12.9	3900	20.2	MOGAD-matched control
26	3728.8	141.6	41.3	1681.5	306.8	12.8	5900	21.8	MOGAD-matched control
27	3450.6	37.8	37.8	1582.2	291.6	11.5	5400	19.5	MOGAD-matched control
28	4858	350	42	1435	315	13.3	7000	28.9	MOGAD-matched control
29	4115.02	96.9	32.3	1847.56	368.22	12.2	6460	34.2	MOGAD-matched control
30	1644.1	61.5	8.2	2156.6	229.6	13.4	4100	29.1	MOGAD-matched control
31	3716.4	51.3	11.4	1641.6	279.3	16.5	5700	30.7	MOGAD-matched control
32	3414.3	376.2	17.1	1601.7	290.7	15.6	5700	29.8	MOGAD-matched control
33	3173.5	148.5	11	1908.5	258.5	14.4	5500	21.4	MOGAD-matched control
34	1748	224	32	1772	224	15.6	4000	26.1	MOGAD-matched control
35	2749.6	397.6	50.4	2144.8	257.6	15.8	5600	23.1	MOGAD-matched control
36	3622.5	333.9	18.9	2091.6	233.1	14.5	6300	22.9	MOGAD-matched control
37	3376.1	102.9	58.8	1161.3	200.9	13.1	4900	24.2	MOGAD-matched control
38	2901.9	132.6	30.6	1744.2	290.7	14.5	5100	28.2	MOGAD-matched control
39	2441.25	120.9	27.9	1701.9	358.05	11.1	4650	26	MOGAD-matched control
40	3858.9	22.8	11.4	1573.2	233.7	12.5	5700	15.3	MOGAD-matched control
41	5502.5	71	28.4	1143.1	355	12.4	7100	42.2	MOGAD-matched control
42	3332	151.2	61.6	1724.8	330.4	10.3	5600	31.2	MOGAD-matched control
43	2574	70.4	22	1623.6	110	12.9	4400	16.6	MOGAD-matched control
44	4181.02	90.74	27.92	2408.1	272.22	14	6980	32.5	MOGAD-matched control
45	6824.4	65.8	28.2	2265.4	216.2	13.9	9400	30.8	MOGAD-matched control
46	4608	72	21.6	2131.2	367.2	14	7200	29.6	MOGAD-matched control
47	3580.2	30.6	10.2	1275	204	15.3	5100	19.6	MOGAD-matched control
48	5790.4	235	37.6	3036.2	300.8	16.5	9400	23	MOGAD-matched control
49	2773.8	119.6	27.6	1430.6	248.4	15.4	4600	29.7	MOGAD-matched control
50	4580.16	139.46	58.72	2069.88	491.78	14.6	7340	19.2	MOGAD-matched control
51	2691	220.8	18.4	1449	220.8	14.4	4600	20.2	MOGAD-matched control
52	2397.2	286	57.2	2184	275.6	13.2	5200	17.8	MOGAD-matched control
53	2643.2	389.4	76.7	2501.6	289.1	17.5	5900	19.7	MOGAD-matched control
54	4112.4	427.8	69	2042.4	248.4	14.8	6900	27.6	MOGAD-matched control
55	3636.6	52.8	52.8	2323.2	534.6	13	6600	23.1	MOGAD-matched control
56	4426.8	99.2	68.2	1364	241.8	13.2	6200	18	MOGAD-matched control
57	3965.39	51.92	71.39	1998.92	402.38	13.9	6490	34.9	MOGAD-matched control
58	4257.8	109.8	30.5	1342	359.9	13.3	6100	24.6	MOGAD-matched control
59	4108.5	38.5	11	1138.5	203.5	14	5500	17.9	MOGAD-matched control
60	2970.7	121.75	29.22	1538.92	209.41	12.7	4870	31.5	MOGAD-matched control
61	1904	120	20	1824	132	10.5	4000	20.6	MOGAD-matched control
62	2143.8	158.8	19.85	1468.9	178.65	12.7	3970	30.3	MOGAD-matched control
63	3380	88.4	20.8	1492.4	218.4	12.9	5200	24.8	MOGAD-matched control
64	3153.5	130.9	29.75	2272.9	362.95	13	5950	31.3	MOGAD-matched control
65	3021.2	83.2	20.8	1944.8	130	13	5200	21.3	MOGAD-matched control
66	2163.7	88.55	19.25	1339.8	238.7	15.2	3850	23.5	MOGAD-matched control
67	2681.36	188.36	38.78	2360.04	271.46	15.2	5540	26	MOGAD-matched control
68	3388.84	210.21	31.85	2509.78	229.32	15.2	6370	22.9	MOGAD-matched control
69	7446.7	67.8	45.2	3141.4	598.9	15.4	11300	31.4	MOGAD-matched control
70	4190.2	313.9	58.4	2343.3	394.2	16.2	7300	27.1	MOGAD-matched control
71	3080	60	50	1530	280	12.9	5000	34.7	MOGAD-matched control
72	2520	100.8	38.4	1838.4	302.4	11.3	4800	34	MOGAD-matched control
73	2587.2	58.8	19.6	1891.4	343	12.5	4900	20.8	MOGAD-matched control
74	3743.25	13.02	32.55	2480.31	240.87	13	6510	25	MOGAD-matched control
75	3129.6	110.4	19.2	1228.8	312	12.9	4800	30.3	MOGAD-matched control
76	2636.2	455.7	19.6	1538.6	249.9	16.9	4900	15.3	MOGAD-matched control
77	2662.8	29.4	21	1297.8	189	15	4200	15.7	MOGAD-matched control
78	3488.4	250.8	51.3	1635.9	273.6	14.5	5700	21.9	MOGAD-matched control
79	3720	31	37.2	2089.4	322.4	14.2	6200	28.2	MOGAD-matched control
80	5785.5	139.2	26.1	2357.7	391.5	13.8	8700	18.1	MOGAD-matched control
81	2252.8	8.8	8.8	1900.8	228.8	13.8	4400	19.7	MOGAD-matched control
82	2226.3	28.7	8.2	1676.9	159.9	12	4100	20.2	MOGAD-matched control
83	2808	81	18	1440	153	13.5	4500	22.8	MOGAD-matched control
84	2817.6	120	48	1536	278.4	12.7	4800	25.3	MOGAD-matched control
85	3191.4	129.6	10.8	1819.8	248.4	13.4	5400	28.3	MOGAD-matched control
86	3630	180	60	1878	252	15	6000	19.8	MOGAD-matched control
87	2308	120	8	1276	288	15.9	4000	20.1	MOGAD-matched control
88	2451.48	48.36	59.52	1000.68	159.96	15	3720	22.4	MOGAD-matched control
89	5154.86	111.9	29.84	1663.58	499.82	16	7460	22	MOGAD-matched control
90	2364	208	60	1128	240	15	4000	26.9	MOGAD-matched control
91	3294	170.8	18.3	2275.3	341.6	13.1	6100	23.2	MOGAD-matched control
92	4158	70	28	2359	385	13.3	7000	24.8	MOGAD-matched control
93	2378	208.8	40.6	2992.8	179.8	14.1	5800	27	MOGAD-matched control
94	2297.96	101.5	40.6	1400.7	219.24	13.4	4060	28.5	MOGAD-matched control
95	2935	280	60	1405	320	12.6	5000	22.9	MOGAD-matched control
96	1860.3	39	39	1755	206.7	13.2	3900	22	MOGAD-matched control
97	2895.4	88.73	28.02	1368.31	289.54	14	4670	25.6	MOGAD-matched control
98	2573	18.6	62	3205.4	341	13.5	6200	21.3	MOGAD-matched control
99	3325.68	101.32	29.8	2300.56	202.64	13.8	5960	25.8	MOGAD-matched control
100	2668	110.4	18.4	1614.6	188.6	12.6	4600	17.3	MOGAD-matched control
101	2562.7	112.7	49	1915.9	259.7	14.6	4900	25.9	MOGAD-matched control
102	2003.8	90.3	21.5	1960.8	223.6	12.4	4300	22.4	MOGAD-matched control
103	2133.6	231	8.4	1625.4	201.6	13.2	4200	17.5	MOGAD-matched control
104	2413.6	123.2	28	2783.2	252	14.4	5600	27	MOGAD-matched control
105	2702.5	51.7	51.7	1673.2	220.9	13.8	4700	26.2	MOGAD-matched control
106	2384	92	32	1272	220	10.9	4000	16.3	MOGAD-matched control
107	2817	31.5	18	1471.5	162	13.8	4500	22.8	MOGAD-matched control
108	1687.95	221.43	29.04	1520.97	170.61	12.6	3630	28.8	MOGAD-matched control
109	2416.5	81	49.5	1732.5	220.5	15.1	4500	16.5	MOGAD-matched control
110	2171.4	37.8	8.4	1822.8	159.6	13.8	4200	25.3	MOGAD-matched control
111	3653.9	79.3	18.3	2165.5	183	14.3	6100	21.1	MOGAD-matched control
112	3242.8	201	46.9	2827.4	381.9	14.6	6700	19.4	MOGAD-matched control
113	1956.9	79.2	19.8	1075.8	168.3	12.7	3300	21.2	MOGAD-matched control
114	1998	40.7	11.1	1520.7	129.5	12.8	3700	21.7	MOGAD-matched control
115	3224	208	31.2	1518.4	218.4	15	5200	24.6	MOGAD-matched control
116	4175.2	149.6	47.6	2114.8	312.8	13.7	6800	28.5	MOGAD-matched control
117	2973.3	81.6	30.6	1805.4	209.1	12.8	5100	21.3	MOGAD-matched control
118	2327.4	81.89	21.55	1620.56	258.6	14.8	4310	14.3	MOGAD-matched control
119	2855	200	40	1715	190	12	5000	32.7	MOGAD-matched control
120	3828	108	42	1812	210	13.4	6000	28	MOGAD-matched control
121	3951.08	79.31	43.26	2797.48	338.87	14.2	7210	22.6	MOGAD-matched control
122	2529.6	81.6	19.2	1881.6	288	12.2	4800	27.9	MOGAD-matched control
123	3261.6	324	21.6	3189.6	403.2	13.3	7200	28	MOGAD-matched control
124	2388	40	32	1408	132	14	4000	17.2	MOGAD-matched control
125	2942.7	137.7	40.8	1749.3	229.5	12.5	5100	22	MOGAD-matched control
126	1464	51	21	1341	123	13.1	3000	22.9	MOGAD-matched control
127	3119.2	162.4	22.4	2055.2	240.8	12.8	5600	25.3	MOGAD-matched control
128	3423	98	70	3171	238	14.4	7000	23.1	MOGAD-matched control
129	1260	90	20	920	210	12.1	2500	9.8	MOGAD-matched control
130	1879.5	49	10.5	1368.5	192.5	12.8	3500	21	MOGAD-matched control
131	3636.98	77.52	58.14	2248.08	439.28	14.2	6460	28.1	AQP4NMOSD-matched control
132	5459.3	300.3	23.1	1547.7	369.6	16.4	7700	27.9	AQP4NMOSD-matched control
133	1735.3	111	11.1	1694.6	148	15.4	3700	17.3	AQP4NMOSD-matched control
134	2708.9	420.8	31.56	1877.82	220.92	15.8	5260	28	AQP4NMOSD-matched control
135	3126.6	118.8	0	1873.8	280.8	16.6	5400	16	AQP4NMOSD-matched control
136	3371.2	313.6	28	1506.4	380.8	12.4	5600	29	AQP4NMOSD-matched control
137	3758.3	177	29.5	1758.2	177	14	5900	23.2	AQP4NMOSD-matched control
138	4309.5	299	52	1560	279.5	13.5	6500	24.5	AQP4NMOSD-matched control
139	3384	48	18	2298	252	13.1	6000	32.8	AQP4NMOSD-matched control
140	2149.2	151.2	21.6	1137.6	140.4	12.8	3600	23.8	AQP4NMOSD-matched control
141	3855.5	49.5	22	1353	220	13.6	5500	35.7	AQP4NMOSD-matched control
142	3539.25	290.4	60.5	1911.8	248.05	13.3	6050	27	AQP4NMOSD-matched control
143	4641	98	42	1869	350	13.9	7000	33.1	AQP4NMOSD-matched control
144	2821.5	229.5	40.5	1161	247.5	12.7	4500	26.8	AQP4NMOSD-matched control
145	3938.7	313.5	39.9	1077.3	330.6	11.1	5700	37	AQP4NMOSD-matched control
146	3503.5	82.5	27.5	1677.5	209	12.9	5500	27.1	AQP4NMOSD-matched control
147	2995	30	10	1805	160	13.9	5000	24.9	AQP4NMOSD-matched control
148	2623.5	280.5	22	2260.5	313.5	10.5	5500	38.3	AQP4NMOSD-matched control
149	4876.4	138.7	36.5	1971	277.4	12.1	7300	47.7	AQP4NMOSD-matched control
150	3511.2	79.8	39.9	1835.4	233.7	11.8	5700	37.6	AQP4NMOSD-matched control
151	3072.3	159.6	68.4	2109	290.7	14.8	5700	27.9	AQP4NMOSD-matched control
152	7662.9	270.6	24.6	3862.2	479.7	15.7	12300	37.2	AQP4NMOSD-matched control
153	6064.8	524.4	45.6	4218	547.2	15.8	11400	27.5	AQP4NMOSD-matched control
154	2004.9	110.7	61.5	1672.8	250.1	14.3	4100	24.9	AQP4NMOSD-matched control
155	3126	132	18	2436	288	15.3	6000	37.1	AQP4NMOSD-matched control
156	2993.9	88.2	49	1421	347.9	13.1	4900	27	AQP4NMOSD-matched control
157	3342.8	97.6	42.7	2458.3	158.6	13.5	6100	32.3	AQP4NMOSD-matched control
158	1428.9	240.9	29.7	1478.4	122.1	12.3	3300	18.6	AQP4NMOSD-matched control
159	3306	181.83	11.02	1741.16	269.99	13.6	5510	23.1	AQP4NMOSD-matched control
160	1879.2	50.4	39.6	1422	208.8	13	3600	20.5	AQP4NMOSD-matched control
161	3484	147.4	60.3	2720.2	288.1	14.1	6700	25.1	AQP4NMOSD-matched control
162	3256	71.5	11	1974.5	187	12.6	5500	23.2	AQP4NMOSD-matched control
163	4576	136.5	32.5	1514.5	240.5	12.1	6500	36.5	AQP4NMOSD-matched control
164	5482.4	123.2	30.8	1855.7	207.9	15.8	7700	36.9	AQP4NMOSD-matched control
165	3715.3	31.8	31.8	1208.4	312.7	13.3	5300	20.6	AQP4NMOSD-matched control
166	4044.6	37.8	31.5	1795.5	390.6	11.7	6300	27.4	AQP4NMOSD-matched control
167	3515.4	37.8	21.6	1598.4	226.8	13.4	5400	32.3	AQP4NMOSD-matched control
168	2894.08	47.88	10.64	2069.48	297.92	13.6	5320	19.5	AQP4NMOSD-matched control
169	4471.2	20.7	20.7	2056.2	331.2	14.7	6900	18.5	AQP4NMOSD-matched control
170	3320.1	311.1	40.8	1295.4	132.6	14.1	5100	23.9	AQP4NMOSD-matched control
171	2880.36	157.48	20.32	1681.48	340.36	12.9	5080	22.8	AQP4NMOSD-matched control
172	3286	148.8	31	2492.4	241.8	12.7	6200	26.8	AQP4NMOSD-matched control
173	5335.2	91.2	30.4	1748	395.2	13.4	7600	37.8	AQP4NMOSD-matched control
174	3211.2	62.4	28.8	1348.8	148.8	15	4800	26	AQP4NMOSD-matched control
175	3177.2	109.2	31.2	1658.8	223.6	12.1	5200	21.6	AQP4NMOSD-matched control
176	2072	49	21	1200.5	157.5	12.5	3500	21.1	AQP4NMOSD-matched control
177	3525	100	10	1205	160	14.7	5000	16.8	AQP4NMOSD-matched control
178	4213.34	29.3	17.58	1377.1	222.68	13.7	5860	29.4	AQP4NMOSD-matched control
179	1940	48	60	1704	248	13	4000	29	AQP4NMOSD-matched control
180	2297.7	51.8	40.7	1209.9	99.9	12.4	3700	26.2	AQP4NMOSD-matched control
181	2013	138.6	19.8	1029.6	99	12.6	3300	19.5	AQP4NMOSD-matched control
182	2003.2	70.4	38.4	867.2	220.8	12.7	3200	22.4	AQP4NMOSD-matched control
183	3256.8	11.8	17.7	2371.8	241.9	14.3	5900	22.3	AQP4NMOSD-matched control
184	2833.7	68.8	8.6	1191.1	197.8	12.9	4300	9.1	AQP4NMOSD-matched control
185	2714	220.8	32.2	1380	253	13.9	4600	25.8	AQP4NMOSD-matched control
186	3059.7	169.2	18.8	1273.7	178.6	12.1	4700	21.7	AQP4NMOSD-matched control
187	1593.4	21.7	21.7	1271	192.2	13.5	3100	22.9	AQP4NMOSD-matched control
188	4422.6	437.4	89.1	2843.1	307.8	14.6	8100	32.8	AQP4NMOSD-matched control
189	2839.55	51.24	38.43	1161.44	179.34	11.5	4270	28	AQP4NMOSD-matched control
190	2003.1	29.7	19.8	1128.6	118.8	13.6	3300	14.6	AQP4NMOSD-matched control
191	2328	91.2	81.6	2116.8	182.4	13.7	4800	15.1	AQP4NMOSD-matched control
192	2362.8	79.2	22	1685.2	250.8	12.8	4400	24.3	AQP4NMOSD-matched control
193	3483.1	170.8	30.5	2196	219.6	13.1	6100	25.3	AQP4NMOSD-matched control
194	2533.5	171	9	1606.5	180	15.6	4500	21.1	AQP4NMOSD-matched control
195	3200.4	107.1	63	2557.8	371.7	12.9	6300	25.4	AQP4NMOSD-matched control
196	1740	90	20	1720	240	14.1	3800	19.3	MS
197	3890	160	30	2020	400	13.1	6500	19.8	MS
198	4020	70	40	1730	240	13.6	6100	35.3	MS
199	3740	50	20	1240	180	12.9	5200	14	MS
200	3520	260	40	2290	350	14.2	6500	25.7	MS
201	5840	270	20	1130	310	15.2	7600	17.7	MS
202	3930	100	50	1220	200	13.8	5500	18.8	MS
203	3500	100	50	2560	270	15.9	6500	38.6	MS
204	7030	90	20	2130	500	14	9800	27.6	MS
205	5350	30	50	2180	370	13.6	8000	32.7	MS
206	5290	170	30	2210	410	14	8100	37.9	MS
207	5100	80	30	2300	330	15.9	7800	23.8	MS
208	3380	580	70	2880	430	14.4	7300	30.5	MS
209	2980	470	80	2640	210	11.7	6400	27.2	MS
210	3600	150	10	2180	400	13.4	6300	23.5	MS
211	2980	470	80	2640	210	11.7	6400	27.2	MS
212	2980	580	20	1800	360	13.9	5700	36.5	MS
213	5220	100	30	1280	350	15.7	7000	32.5	MS
214	2370	200	60	2210	150	13.9	5000	42.6	MS
215	3980	100	70	1860	310	14.1	6300	29.1	MS
216	4330	150	70	3640	400	14.2	8600	29	MS
217	2760	130	20	1490	210	13	4600	21.2	MS
218	3950	40	40	1920	290	13	6200	23.6	MS
219	2640	100	40	1690	320	12.5	4800	29.9	MS
220	2060	270	30	2330	280	16	5000	16.5	MS
221	3280	320	40	900	400	12.6	4900	25.3	MS
222	4290	40	70	1080	660	13.6	6100	35.5	MS
223	3100	200	10	1820	310	14.1	5400	27.5	MS
224	1910	350	10	2310	370	14.3	5000	20.9	MS
225	5710	180	20	1620	330	12.6	7900	27.1	MS
226	4590	70	50	1690	260	15.3	6700	34.6	MS
227	3890	150	30	1480	260	16.5	5800	28	MS
228	2670	280	10	1250	230	11.5	4400	16.4	MS
229	4710	130	20	1700	300	13.5	6900	28.3	MS
230	4410	230	50	2440	360	15.8	7500	26	MS
231	2910	80	30	2040	280	15.1	5300	29.9	MS
232	4430	20	20	1400	230	13.1	6100	29.1	MS
233	6130	220	30	1270	230	12.8	7900	29.3	MS
234	3730	270	70	4010	360	15.1	8400	22.8	MS
235	5280	330	80	2860	430	15.4	9000	26.2	MS
236	3290	10	30	2410	160	13.7	5900	33.3	MS
237	3300	60	30	1910	250	12	5600	36	MS
238	4120	180	30	970	220	13.5	5500	25.1	MS
239	5160	240	60	2300	380	15.5	8100	30.3	MS
240	3360	60	20	1740	750	10.1	5900	23.3	MS
241	3190	140	100	2500	410	13.6	6300	32.7	MS
242	5820	50	40	1050	200	11.5	7200	28.4	MS
243	2570	50	30	1650	280	12.2	4600	22.4	MS
244	4860	20	40	1510	240	13.6	6700	28	MS
245	4270	110	70	1440	580	16.6	6500	29.4	MS
246	3010	90	50	2150	320	14.2	5600	28.1	MS
247	5020	120	40	1460	330	15.5	7000	22.3	MS
248	2730	80	50	1790	260	14.5	4900	20.5	MS
249	5930	370	40	1710	400	13.4	8500	24.4	MS
250	2810	20	10	800	220	14.1	3900	23.8	MS
251	2660	110	30	800	200	13.6	3800	26.7	MS
252	6620	240	40	2260	440	14.7	9600	40.3	MS
253	4220	10	10	970	360	10.9	5600	30	MS
254	2820	140	30	2100	220	11.2	5300	26.3	MS
255	6110	240	50	1530	470	10.8	8400	34.5	MS
256	6220	1140	80	1790	300	12.3	9500	25.4	MS
257	3500	100	30	1610	450	14.7	5700	24	MS
258	3700	90	40	2310	330	13.5	6500	24.1	MS
259	4560	110	60	1740	320	13.9	6800	31.3	MS
260	3050	150	40	1890	340	12.9	5500	25.4	MS
261	2250	60	40	1550	410	14.1	4300	31	MS
262	3100	140	50	2400	230	13.3	5900	27.9	MS
263	2670	80	30	2310	280	13.2	5400	23.8	MS
264	5180	450	20	1430	380	14.9	7500	26.2	MS
265	3550	30	20	2070	290	13.2	6000	21.3	MS
266	2820	80	10	1650	250	14.9	4810	28.9	AQP4
267	5280	0	0	1060	260	14.5	6600	14	AQP4
268	4440	80	40	990	430	13.7	6000	30	AQP4
269	4620	60	10	1720	290	15.1	6700	32.9	AQP4
270	2220	20	10	1210	190	14.4	3650	16.8	AQP4
271	2880	10	10	720	250	12.3	3900	21.4	AQP4
272	5560	50	20	1210	300	13.7	7140	24	AQP4
273	6970	40	30	1140	320	14.5	8500	32.5	AQP4
274	4490	220	60	2710	380	13.6	7860	31.2	AQP4
275	1680	50	10	1230	150	12.3	3120	16.6	AQP4
276	4520	20	10	2340	550	14.1	7440	45.7	AQP4
277	5180	140	20	1320	270	14.3	6930	23.1	AQP4
278	5610	130	100	1790	410	12.8	8040	24.8	AQP4
279	3190	790	60	2300	220	15	6600	25.4	MOGAD
280	5310	120	30	1730	250	12.3	7400	27.4	MOGAD
281	7210	20	30	2150	370	14.7	9800	27.1	MOGAD
282	5300	150	30	2390	330	14.7	8200	24.1	MOGAD
283	3150	560	20	1470	290	11.9	5500	37.6	MOGAD
284	3200	40	20	1830	250	12.4	5300	20.5	MOGAD
285	7520	70	50	1890	460	18.7	10000	29.3	MOGAD
286	2860	140	60	2160	320	13.3	5500	31.9	MOGAD
287	3300	110	30	2350	360	11.2	6200	25.1	MOGAD
288	4240	80	30	1380	230	14.9	6000	25.2	MOGAD
289	4150	90	40	1960	230	15.3	6500	23.5	MOGAD
290	3520	370	70	1890	280	13.2	6100	32.3	MOGAD
291	3350	280	40	1780	360	10.4	5800	38.8	MOGAD
292	4510	20	20	970	200	14.8	5700	22.7	MOGAD
293	5100	190	110	3000	320	13.9	8700	33	MOGAD
294	3920	200	20	1650	210	12.3	6000	30.7	MOGAD
295	3870	10	0	990	190	12.6	5100	18.4	MOGAD
296	5230	1480	70	2570	490	16	9800	21.1	MOGAD
297	4410	90	50	1710	330	13.4	6600	26.2	MOGAD
298	3110	180	0	950	270	13.9	4500	22.1	MOGAD
299	5220	80	30	1520	440	12.6	7300	34.5	MOGAD
300	3870	80	20	2720	350	13.4	7000	39.8	MOGAD
301	5040	30	40	2240	360	13.7	7700	20.8	MOGAD
302	2980	70	30	1690	350	15.2	5100	27.5	MOGAD
303	3100	40	20	1580	220	13.9	5000	18.4	MOGAD
304	4280	50	60	1950	370	14	6700	25.8	MOGAD
